# Supplementary material for: Insights into Bacterial Communities and Diversity of Mangrove Forest Soils along the Upper Gulf of Thailand in Response to Environmental Factors
Source: Biology (Basel). 2022 Dec 8;11(12):1787. doi: 10.3390/biology11121787 (PMC9775068; doi:10.3390/biology11121787)
Supplement: Supplementary file 1 [file biology-11-01787-s001.zip]

Archive with 2 entries (2 files):
- Supplemantary Table.pdf
- Supplementary Figure.pdf
